# Supplementary material for: Phenolic Compounds from Mori Cortex Ameliorate Sodium Oleate-Induced Epithelial–Mesenchymal Transition and Fibrosis in NRK-52e Cells through CD36
Source: Molecules. 2021 Oct 11;26(20):6133. doi: 10.3390/molecules26206133 (PMC8540367; doi:10.3390/molecules26206133)
Supplement: Supplementary file 1 [file molecules-26-06133-s001.zip]

Archive with 1 entries (1 files):
- molecules-1384799-supplementary.pdf
